# Supplementary material for: Comparative Analysis of Saliva and Plasma Proteins Patterns in Pregnant Cows—Preliminary Studies
Source: Animals (Basel). 2022 Oct 20;12(20):2850. doi: 10.3390/ani12202850 (PMC9597767; doi:10.3390/ani12202850)
Supplement: Supplementary file 1 [file animals-12-02850-s001.zip]

Archive with 3 entries (3 files):
- Table S1 Identification of saliva proteins.pdf
- Table S2 Identification of plasma proteins.pdf
- Table S3 Identification of proteins from albumin-free fraction.pdf
